# Supplementary material for: Dynamic Evolution of Bacterial Ligand Recognition by Formyl Peptide Receptors
Source: Genome Biol Evol. 2023 Sep 30;15(10):evad175. doi: 10.1093/gbe/evad175 (PMC10566242; doi:10.1093/gbe/evad175)
Supplement: evad175_Supplementary_Data [file evad175_supplementary_data.zip]

Archive with 2 entries (2 files):
- Paterson_FPRs_supplement2023_FINAL.pdf
- Paterson_FPR_GBE_supplementaltable1.csv
