# Supplementary material for: Dynamic Evolution of Bacterial Ligand Recognition by Formyl Peptide Receptors
Source: Genome Biol Evol. 2023 Sep 30;15(10):evad175. doi: 10.1093/gbe/evad175 (PMC10566242; doi:10.1093/gbe/evad175)
Supplement: evad175_Supplementary_Data [file evad175_supplementary_data.zip › Paterson_FPR_GBE_supplementaltable1.csv]

NCBI reference sequences for Paterson et al., GBE 2023
NCBI accession	Species and gene name
NM_001193306.2	Homo sapiens formyl peptide receptor 1 (FPR1), transcript variant 1, mRNA
NM_001005738.2	Homo sapiens formyl peptide receptor 2 (FPR2), transcript variant 2, mRNA
XM_003813667.4	Pan paniscus formyl peptide receptor 1 (FPR1), mRNA
XM_055103569.1	Pan paniscus formyl peptide receptor 2 (FPR2), mRNA
XM_054465740.1	Pongo pygmaeus formyl peptide receptor 1 (FPR1), mRNA
XM_025369056.1	Theropithecus gelada formyl peptide receptor 1 (FPR1), transcript variant X3, mRNA
XM_017865116.1	Rhinopithecus bieti formyl peptide receptor 1 (FPR1), mRNA
XM_012081100.1	Cercocebus atys formyl peptide receptor 1 (FPR1), mRNA
XM_011965880.1	Mandrillus leucophaeus formyl peptide receptor 1 (FPR1), transcript variant X3, mRNA
111520173	FPR1 formyl peptide receptor 1 [ Piliocolobus tephrosceles (Ugandan red Colobus) ]
XM_011946222.1	Colobus angolensis palliatus formyl peptide receptor 1 (FPR1), transcript variant X3, mRNA
XM_011767833.1	Macaca nemestrina formyl peptide receptor 1 (FPR1), transcript variant X1, mRNA
XM_015124715.2	Macaca mulatta formyl peptide receptor 2 (FPR2), mRNA
XM_012081106.1	Cercocebus atys formyl peptide receptor 2 (FPR2), mRNA
XM_031659247.1	Papio anubis formyl peptide receptor 2 (FPR2), transcript variant X2, mRNA
XM_007997815.2	Chlorocebus sabaeus formyl peptide receptor 2 (FPR2), mRNA
XM_011946227.1	Colobus angolensis palliatus formyl peptide receptor 2 (FPR2), transcript variant X4, mRNA
XM_001116431.4	Macaca mulatta formyl peptide receptor 1 (FPR1), mRNA
XM_054465740.1	Pongo pygmaeus formyl peptide receptor 1 (FPR1), mRNA
XM_031659246.1	Papio anubis formyl peptide receptor 1 (FPR1), transcript variant X2, mRNA
XM_011946223.1	Colobus angolensis palliatus formyl peptide receptor 1 (FPR1), transcript variant X4, mRNA
XM_031659247.1	Papio anubis formyl peptide receptor 2 (FPR2), transcript variant X2, mRNA
XM_016936739.3	Pan troglodytes formyl peptide receptor 1 (FPR1), transcript variant X2, mRNA
XM_003953582.4	Pan troglodytes formyl peptide receptor 2 (FPR2), mRNA
XM_032264383.1	Sapajus apella formyl peptide receptor 2 (FPR2), mRNA
XM_025369050.1	Theropithecus gelada formyl peptide receptor 2 (FPR2), transcript variant X1, mRNA
XM_017503882.2	Cebus imitator formyl peptide receptor 2 (FPR2), mRNA
XM_038656066.1	Canis lupus familiaris formyl peptide receptor 2 (FPR2), mRNA
XM_012462097.1	Aotus nancymaae formyl peptide receptor 2 (FPR2), mRNA
XM_028091526.1	Eumetopias jubatus formyl peptide receptor 2 (FPR2), transcript variant X3, mRNA
XM_025849532.1	Callorhinus ursinus formyl peptide receptor 2 (FPR2), transcript variant X2, mRNA
XM_008684747.2	Ursus maritimus formyl peptide receptor 2 (FPR2), transcript variant X1, mRNA
XM_010332115.2	Saimiri boliviensis boliviensis formyl peptide receptor 2 (FPR2), mRNA
XM_015507403.2	Marmota marmota marmota formyl peptide receptor 2 (Fpr2), mRNA
XM_036104140.1	Halichoerus grypus formyl peptide receptor 2 (FPR2), transcript variant X1, mRNA
XM_025914740.1	Puma concolor formyl peptide receptor 2 (FPR2), mRNA
XM_026488262.4	Ursus arctos formyl peptide receptor 2 (FPR2), mRNA
XM_004828412.3	Mustela putorius furo formyl peptide receptor 2 (FPR2), mRNA
XM_026014077.1	Vulpes vulpes formyl peptide receptor 2 (FPR2), mRNA
